# Supplementary material for: Unveiling the Neuroprotective Potential of Date Palm (Phoenix dactylifera): A Systematic Review
Source: Pharmaceuticals (Basel). 2024 Sep 17;17(9):1221. doi: 10.3390/ph17091221 (PMC11434792; doi:10.3390/ph17091221)
Supplement: Supplementary file 1 [file pharmaceuticals-17-01221-s001.zip]

Archive with 1 entries (1 files):
- pharmaceuticals-3167543-supplementary.pdf
